# Supplementary material for: Analysis of Bacterial Community During Cow Manure and Wheat Straw Composting and the Isolation of Lignin-Degrading Bacteria from the Compost
Source: Microorganisms. 2025 Jul 22;13(8):1716. doi: 10.3390/microorganisms13081716 (PMC12388791; doi:10.3390/microorganisms13081716)
Supplement: Supplementary file 1 [file microorganisms-13-01716-s001.zip]

Archive with 1 entries (1 files):
- microorganisms-3682701-supplementary.pdf
